# Supplementary material for: Phenol-soluble modulin α and β display divergent roles in mice with staphylococcal septic arthritis
Source: Commun Biol. 2022 Sep 5;5:910. doi: 10.1038/s42003-022-03839-2 (PMC9445034; doi:10.1038/s42003-022-03839-2)
Supplement: Supplementary file 4 — Supplementary Data 1 [file 42003_2022_3839_MOESM4_ESM.xlsx]

## Sheet: Figure 1a
time	PSMβ1 (500 nM)	PSMα3 (50 nM)	WKYMVM (100 nM)
0	0.4933	0.5598	1.011
0.06	0.4931	0.5694	1.012
0.12	0.4935	0.5684	1.013
0.18	0.4927	0.5762	1.025
0.24	0.4922	0.5783	1.025
0.3	1.046	0.9758	1.615
0.36	0.6136	0.7752	1.791
0.42	0.5209	1.395	2.982
0.48	0.5215	3.571	6.828
0.54	0.5339	6.512	11.68
0.6	0.5656	9.068	15.76
0.66	0.5798	10.91	18.63
0.72	0.5785	12.37	20.83
0.78	0.5755	13.74	23.01
0.84	0.5832	15.11	25.31
0.9	0.5881	16.37	27.46
0.96	0.5956	17.4	29.41
1.02	0.605	18.22	31.02
1.08	0.6154	18.74	32.33
1.14	0.6273	19.1	33.36
1.2	0.6289	19.32	34.15
1.26	0.6363	19.34	34.75
1.32	0.636	19.27	35.13
1.38	0.6342	19.21	35.37
1.44	0.6406	19.04	35.42
1.5	0.6353	18.8	35.4
1.56	0.6267	18.55	35.3
1.62	0.6218	18.28	35.06
1.68	0.6123	17.92	34.75
1.74	0.609	17.56	34.42
1.8	0.6031	17.17	33.98
1.86	0.5937	16.78	33.45
1.92	0.5887	16.36	32.99
1.98	0.5842	15.96	32.4
2.04	0.5881	15.53	31.81
2.1	0.5835	15.17	31.17
2.16	0.5846	14.8	30.59
2.22	0.583	14.39	29.97
2.28	0.5913	14.08	29.33
2.34	0.5929	13.73	28.8
2.4	0.5971	13.44	28.27
2.46	0.6035	13.15	27.66
2.52	0.6136	12.86	27.18
2.58	0.6199	12.58	26.64
2.64	0.622	12.32	26.19
2.7	0.6346	12.03	25.7
2.76	0.6405	11.75	25.24
2.82	0.6439	11.44	24.79
2.88	0.659	11.19	24.32
2.94	0.6648	10.9	23.9
3	0.675	10.62	23.47
3.06	0.6742	10.33	23.02
3.12	0.6863	10.02	22.56
3.18	0.6937	9.771	22.15
3.24	0.6963	9.454	21.76
3.3	0.7095	9.163	21.33
3.36	0.7125	8.892	20.87
3.42	0.7231	8.605	20.45
3.48	0.7288	8.338	20.03
3.54	0.7467	8.052	19.51
3.6	0.7453	7.752	19.1
3.66	0.7568	7.5	18.58
3.72	0.7666	7.237	18.1
3.78	0.77	6.957	17.59
3.84	0.7766	6.708	17.11
3.9	0.7854	6.46	16.63
3.96	0.795	6.206	16.12
4.02	0.8035	6.006	15.58
4.08	0.8072	5.749	15.07
4.14	0.8113	5.531	14.56
4.2	0.8123	5.335	14.04
4.26	0.826	5.113	13.54
4.32	0.8414	4.911	13
4.38	0.8395	4.703	12.52
4.44	0.8476	4.52	12.01
4.5	0.8537	4.362	11.51
4.56	0.8672	4.175	10.99
4.62	0.8656	4.027	10.57
4.68	0.872	3.864	10.11
4.74	0.8862	3.722	9.657
4.8	0.8908	3.594	9.221
4.86	0.8939	3.462	8.835
4.92	0.902	3.337	8.459
4.98	0.9081	3.231	8.088
5.04	0.9122	3.117	7.731
5.1	0.9175	3.031	7.405
5.16	0.9217	2.925	7.05
5.22	0.9282	2.851	6.756
5.28	0.9403	2.769	6.508
5.34	0.9457	2.702	6.241
5.4	0.9513	2.634	5.984
5.46	0.9609	2.575	5.736
5.52	0.9737	2.527	5.487
5.58	0.9742	2.48	5.281
5.64	0.9857	2.417	5.06
5.7	0.9935	2.384	4.848
5.76	0.9982	2.348	4.606
5.82	1.008	2.325	4.495
5.88	1.017	2.305	4.43
5.94	1.017	2.256	4.319
6	1.02	2.238	4.182

## Sheet: Figure 1b
PSMα3 (500 nM)	PSMα3 (50 nM)	PSMβ1 (500 nM)
	117	4.509
	73.79	7.662
	19.34	1.046
	19.66	2.114
87.03	59.6	1.885
79.45	53.54	1.905
54.51		0.4554
74.75		1.23
52.96		2.85
82		5.787

## Sheet: Figure 1c
time	PSMβ1 TNFα	PSMβ1 RT
0	1.77	0.4933
0.06	1.77	0.4931
0.12	2.853	0.4935
0.18	2.901	0.4927
0.24	4.218	0.4922
0.3	3.888	1.046
0.36	3.792	0.6136
0.42	3.914	0.5209
0.48	4.006	0.5215
0.54	4.172	0.5339
0.6	4.463	0.5656
0.66	4.839	0.5798
0.72	5.499	0.5785
0.78	6.461	0.5755
0.84	7.672	0.5832
0.9	9.081	0.5881
0.96	10.67	0.5956
1.02	12.37	0.605
1.08	14.17	0.6154
1.14	15.95	0.6273
1.2	17.75	0.6289
1.26	19.51	0.6363
1.32	21.11	0.636
1.38	22.59	0.6342
1.44	23.74	0.6406
1.5	24.68	0.6353
1.56	25.28	0.6267
1.62	25.56	0.6218
1.68	25.52	0.6123
1.74	25.25	0.609
1.8	24.71	0.6031
1.86	24.01	0.5937
1.92	23.05	0.5887
1.98	22.02	0.5842
2.04	20.84	0.5881
2.1	19.6	0.5835
2.16	18.32	0.5846
2.22	16.98	0.583
2.28	15.64	0.5913
2.34	14.39	0.5929
2.4	13.15	0.5971
2.46	12.01	0.6035
2.52	10.94	0.6136
2.58	9.969	0.6199
2.64	9.143	0.622
2.7	8.407	0.6346
2.76	7.795	0.6405
2.82	7.251	0.6439
2.88	6.796	0.659
2.94	6.436	0.6648
3	6.138	0.675
3.06	5.899	0.6742
3.12	5.703	0.6863
3.18	5.565	0.6937
3.24	5.458	0.6963
3.3	5.397	0.7095
3.36	5.336	0.7125
3.42	5.289	0.7231
3.48	5.291	0.7288
3.54	5.286	0.7467
3.6	5.273	0.7453
3.66	5.284	0.7568
3.72	5.291	0.7666
3.78	5.328	0.77
3.84	5.362	0.7766
3.9	5.388	0.7854
3.96	5.417	0.795
4.02	5.455	0.8035
4.08	5.493	0.8072
4.14	5.537	0.8113
4.2	5.559	0.8123
4.26	5.599	0.826
4.32	5.63	0.8414
4.38	5.654	0.8395
4.44	5.696	0.8476
4.5	5.742	0.8537
4.56	5.767	0.8672
4.62	5.789	0.8656
4.68	5.833	0.872
4.74	5.876	0.8862
4.8	5.907	0.8908
4.86	5.945	0.8939
4.92	5.981	0.902
4.98	6.035	0.9081
5.04	6.071	0.9122
5.1	6.089	0.9175
5.16	6.123	0.9217
5.22	6.159	0.9282
5.28	6.193	0.9403
5.34	6.24	0.9457
5.4	6.251	0.9513
5.46	6.284	0.9609
5.52	6.324	0.9737
5.58	6.349	0.9742
5.64	6.399	0.9857
5.7	6.437	0.9935
5.76	6.463	0.9982
5.82	6.488	1.008
5.88	6.536	1.017
5.94	6.579	1.017
6	6.592	1.02

## Sheet: Figure 1d
	+ Cys H					+ PBP10
PSMβ1 (TNFα primed)	10.9835	12.4257	7.51281	18.3075	43.4243	57.2862	33.9319	39.6642	23.447	39.4545
PSMα3	78.0239	91.8869	94.086			7.39116	2.68089	7.15521
fMLF	1.64957	2.29482	5.42689			88.0809	100	94.6105
WKYMVM	101.554	105.863	112.3			9.47502	1.29165	2.47595
