# Supplementary material for: Phenol-soluble modulin α and β display divergent roles in mice with staphylococcal septic arthritis
Source: Commun Biol. 2022 Sep 5;5:910. doi: 10.1038/s42003-022-03839-2 (PMC9445034; doi:10.1038/s42003-022-03839-2)
Supplement: Supplementary file 5 — Supplementary Data 2 [file 42003_2022_3839_MOESM5_ESM.xlsx]

## Sheet: Figure 2a
time	PSMβ1 (500 nM) > PSMα3 (50 nM)	KRG Buffer > PSMα3 (500 nM)
0	0.2826	0.08805
0.15	0.2932	0.09286
0.3	0.2983	0.09445
0.45	1.653	1.86
0.6	0.5894	0.4838
0.75	0.7309	0.2268
0.9	1.038	0.2097
1.05	1.378	0.2096
1.2	1.675	0.211
1.35	1.843	0.216
1.5	1.885	0.2239
1.65	1.811	0.2318
1.8	1.667	0.245
1.95	1.498	0.2541
2.1	1.333	0.2611
2.25	1.212	0.2722
2.4	1.14	0.2839
2.55	1.097	0.2946
2.7	1.082	0.3044
2.85	1.094	0.3099
3	1.116	0.32
3.15	1.142	0.3312
3.3	1.166	0.3445
3.45	1.195	0.3555
3.6	1.22	0.367
3.75	1.24	0.3792
3.9	1.276	0.3941
4.05	1.306	0.4001
4.2	1.329	0.4086
4.35	1.348	0.4259
4.5	1.373	0.4436
4.65	1.405	0.4602
4.8	1.435	0.4682
4.95	1.459	0.4754
5.1	1.487	0.4843
5.25	1.501	0.4943
5.4	1.526	0.5073
5.55	1.553	0.5207
5.7	1.588	0.5308
5.85	1.63	0.5346
6	1.671	0.5444
6.15	1.713	0.5503
6.3	1.75	0.5548
6.45	1.799	0.568
6.6	1.824	0.5765
6.75	1.858	0.5841
6.9	1.885	0.5912
7.05	1.91	0.6074
7.2	1.942	0.6187
7.35	1.971	0.627
7.5	2.003	0.6319
7.65	2.04	0.6404
7.8	2.072	0.6506
7.95	2.11	0.6593
8.1	2.126	0.6645
8.25	2.157	0.6669
8.4	2.18	0.6607
8.55	2.196	0.6556
8.7	2.212	0.6524
8.85	2.219	0.6459
9	2.242	0.6366
9.15	2.273	0.6144
9.3	2.286	0.6073
9.45	2.327	0.5939
9.6	2.337	0.5894
9.75	2.357	0.5801
9.9	2.375	0.575
10.05	4.413	3.063
10.2	3.056	22.09
10.35	2.804	41.83
10.5	2.718	50.82
10.65	2.641	55.99
10.8	2.575	58.7
10.95	2.516	59.6
11.1	2.467	59.16
11.25	2.434	57.44
11.4	2.404	54.61
11.55	2.374	51.07
11.7	2.357	47.06
11.85	2.33	43.1
12	2.324	39.26
12.15	2.313	35.68
12.3	2.314	32.31
12.45	2.31	29.22
12.6	2.307	26.3
12.75	2.291	23.63
12.9	2.282	21.21
13.05	2.273	18.98
13.2	2.268	16.95
13.35	2.252	15.17
13.5	2.239	13.58
13.65	2.222	12.23
13.8	2.205	11.06
13.95	2.204	10.02
14.1	2.19	9.112
14.25	2.174	8.336
14.4	2.164	7.66
14.55	2.158	7.044
14.7	2.149	6.517
14.85	2.157	6.079
15	2.159	5.686

## Sheet: Figure 2b
KRG Buffer (peak)	PSMβ1 (500 nM) (peak)
60.52	4.413
73.79	4.916
117	3.537
73.79	2.306

## Sheet: Figure 2c
PSMβ1	500 nM	250 nM	125 nM	62.5 nM	31.25 nM	0
O2− production (peak)	3.537	17.39	42.14	47.04	45.94	60.52
