# Supplementary material for: Phenol-soluble modulin α and β display divergent roles in mice with staphylococcal septic arthritis
Source: Commun Biol. 2022 Sep 5;5:910. doi: 10.1038/s42003-022-03839-2 (PMC9445034; doi:10.1038/s42003-022-03839-2)
Supplement: Supplementary file 6 — Supplementary Data 3 [file 42003_2022_3839_MOESM6_ESM.xlsx]

## Sheet: Figure 3a
time	PSMα3 (500 nM)	PSMβ1 (500 nM)	Mixture of PSMα3 & β1	KRG Buffer
0	0.1112	0.08692	0.09764	0.1013
0.15	0.1115	0.08446	0.0952	0.1029
0.3	0.8188	1.23	0.6997	1.156
0.45	9.367	0.1596	5.68	0.1604
0.6	37.36	0.09587	30.62	0.1373
0.75	53.86	0.1303	48.18	0.1463
0.9	63.12	0.1995	58.74	0.153
1.05	68.65	0.2892	65.32	0.1615
1.2	72.59	0.3813	69.7	0.1674
1.35	74.54	0.4428	71.56	0.1699
1.5	74.75	0.4633	70.92	0.1794
1.65	73.79	0.4441	68.1	0.1837
1.8	72.18	0.3904	64.06	0.1932
1.95	70.52	0.3154	59.69	0.2018
2.1	69.05	0.2416	55.91	0.2124
2.25	67.84	0.1917	53.12	0.2247
2.4	66.69	0.1635	51.33	0.2364
2.55	65.52	0.1547	50.1	0.248
2.7	64.21	0.1551	49.05	0.2581
2.85	62.76	0.1609	47.89	0.2711
3	61.22	0.1737	46.49	0.2825
3.15	59.75	0.1853	44.91	0.2962
3.3	58.37	0.198	43.32	0.3098
3.45	57.15	0.2113	41.85	0.3224
3.6	55.96	0.2228	40.43	0.3343
3.75	54.82	0.2392	39.12	0.3503
3.9	53.71	0.2501	37.9	0.3578
4.05	52.42	0.2626	36.78	0.3714
4.2	51.05	0.2735	35.74	0.3933
4.35	49.61	0.2851	34.77	0.4116
4.5	47.98	0.2975	33.79	0.4361
4.65	46.19	0.3117	32.87	0.4438
4.8	44.32	0.3249	31.96	0.4609
4.95	42.31	0.3347	31.04	0.4949
5.1	40.28	0.3432	30.14	0.5211
5.25	38.1	0.3514	29.32	0.5432
5.4	35.94	0.3642	28.46	0.5607
5.55	33.78	0.377	27.63	0.5856
5.7	31.64	0.3945	26.82	0.6053
5.85	29.52	0.405	26.04	0.6313
6	27.44	0.4188	25.28	0.647
6.15	25.47	0.4282	24.53	0.6652
6.3	23.55	0.4364	23.82	0.6881
6.45	21.68	0.4524	23.12	0.7011
6.6	19.95	0.4654	22.41	0.7182
6.75	18.3	0.4842	21.74	0.7366
6.9	16.73	0.4977	21.1	0.754
7.05	15.22	0.5108	20.47	0.7677
7.2	13.84	0.5274	19.79	0.7788
7.35	12.6	0.5398	19.16	0.7859
7.5	11.48	0.5572	18.55	0.7992
7.65	10.43	0.571	17.92	0.797
7.8	9.439	0.5861	17.3	0.8096
7.95	8.567	0.6027	16.75	0.8168
8.1	7.796	0.6209	16.2	0.8277
8.25	7.116	0.633	15.69	0.8376
8.4	6.512	0.645	15.21	0.8437
8.55	5.986	0.6613	14.71	0.855
8.7	5.53	0.6724	14.25	0.8604
8.85	5.128	0.6848	13.83	0.8684
9	4.767	0.6993	13.39	0.8776
9.15	4.459	0.7128	12.94	0.88
9.3	4.185	0.7316	12.52	0.8863
9.45	3.922	0.7486	12.12	0.8891
9.6	3.695	0.7666	11.73	0.901
9.75	3.498	0.7801	11.32	0.9099
9.9	3.33	0.7957	10.98	0.9106
10.05	3.18	0.8095	10.62	0.913
10.2	3.061	0.8256	10.29	0.9116
10.35	2.951	0.8376	9.969	0.9101
10.5	2.853	0.8514	9.667	0.9041
10.65	2.786	0.862	9.41	0.9037
10.8	2.72	0.8659	9.126	0.9046
10.95	2.676	0.8742	8.881	0.9119
11.1	2.638	0.8778	8.616	0.916
11.25	2.623	0.8799	8.364	0.9114
11.4	2.617	0.8914	8.128	0.9173
11.55	2.61	0.8973	7.911	0.9154
11.7	4.398	3.669	8.593	1.267
11.85	5.157	1.036	10.82	0.9011
12	5.814	1.164	19.83	2.294
12.15	8.658	2.581	31.12	6.428
12.3	11.64	7.975	39.31	14.02
12.45	14.02	19.72	44.28	25.4
12.6	15.74	35.91	47.13	39.08
12.75	16.87	52.36	48.73	52.66
12.9	17.59	66.15	49.44	64.47
13.05	18.06	76.63	49.67	73.8
13.2	18.35	84.07	49.57	80.75
13.35	18.46	88.97	49.19	85.47
13.5	18.49	91.81	48.74	88.44
13.65	18.49	92.87	48.07	90.14
13.8	18.4	92.68	47.46	90.85
13.95	18.27	91.57	46.73	90.88
14.1	18.1	89.92	45.98	90.48
14.25	17.94	87.91	45.21	89.77
14.4	17.73	85.75	44.42	88.78
14.55	17.49	83.48	43.58	87.79
14.7	17.26	81.29	42.82	86.66
14.85	17.05	79.13	42.04	85.52
15	16.82	77.13	41.26	84.38

## Sheet: Figure 3b
PSMβ1	PSMα3	PSMα3 & β1 Mix	KRG Buffer
110.7	27.14	58.16	84.48
133.7	53.86	110.3	96.42
89.86	20.45	25.43	73.55
135.6	37.25	50.03	90.78
115.2	12.65	21.06	84.43
108.1	24.87	33.94	68.89
97.56	14.85	68.01	88.58
92.87	18.49	48.07	90.88
60.67	12.76	44.6	61.79
88.32	32.8	67.61	85.08
