# Supplementary material for: Phenol-soluble modulin α and β display divergent roles in mice with staphylococcal septic arthritis
Source: Commun Biol. 2022 Sep 5;5:910. doi: 10.1038/s42003-022-03839-2 (PMC9445034; doi:10.1038/s42003-022-03839-2)
Supplement: Supplementary file 7 — Supplementary Data 4 [file 42003_2022_3839_MOESM7_ESM.xlsx]

## Sheet: Figure 4a
Day	Δpsmα											Δpsmβ																		WT
0	0				0	0	0	0	0	0	0	0						0						0						0										0	0	0				0
2	0	0	0	0	0	0	0	1	0	0	0	0	1	0	0	3	2.5	2	3	0	1	3	1	0	1.5	1	1	2	2.5	1.5	1	0	0	0	0	1	1	1	1	0	0	0	0	0	0	0	2	0	2.5
3	0	0	0	0	2	0	0	1	2	0.5	1	0	1	1	1.5	3	2	2.5	4	0	1	5	1.5	1	3	3.5	3	3.5	2	3.5	1	0	0	0	0	4	1.5	1.5	0	0	0	3	3	0	0	0	3	0	3
5	1	0	0	0	2	0	1	1	1	1	1.5	0	4.5	0	2	3	3	2.5	7.5	1	4	6	2	4	4.5	7.5		5	2	4	1	0	0	0	0	3.5	2	1.5	2	1	0	4.5	4.5	0	0		6.5		2
7	1	0	0	0	3	0	1	1	2	1	2	0	6	1	1.5	3	5	3	9	2	4.5	4	1	6	4.5	8		4.5	8	6	0	0	1	0	0	2	3	2	4	1	0	4.5	4	2	1		6.5		1.5
10	2.5	0	0	0	3	1	1	2	2.5	1	2.5	0	6	2	2.5	3	5.5	3.5	9.5	3	3.5	3.5	1	5.5		9		2		5.5	0	0	0	0	0	4	2	3	4	3	0	4.5	3.5	2	1		7		1.5
[truncated: 1 more columns]

## Sheet: Figure 4b
Day	Δpsmα	Δpsmβ	WT
0	0	0	0
2	9.09091	72.2222	38.0952
3	45.4545	88.8889	42.8571
5	63.6364	88.2353	57.8947
7	63.6364	94.1176	68.4211
10	72.7273	93.3333	63.1579

## Sheet: Figure 4c
Day	Δpsmα	Δpsmβ	WT
0	0	0	0
2	0	33.3333	4.7619
3	9.09091	50	23.8095
5	9.09091	70.5882	36.8421
7	9.09091	70.5882	36.8421
10	18.1818	73.3333	42.1053

## Sheet: Figure 4d
Day	Δpsmα											Δpsmβ																		WT
0	100											100																		100
2	97.2789	98.7854	89.7163	99.6226	96.7078	96.0993	100	100.778	92.562	90.3704	95.8506	90.3915	92.2078	94.4	88.7755	91.4286	91.2162	97.0696	89.4118	89.1697	91.4498	90.5138	89.7541	90.393	95.3668	85.5372	88.8889	86.7925	91.0569	92.7393	93.949	95.5882	93.7294	102.869	92.4399	92.2131	91.5129	95.7143	87.1622	91.0506	101.646	98.9583	92.803	85.8824	92.3695	89.0459	87.6984	90.5405	92.053
3	95.9184	98.7854	85.8156	94.3396	94.6502	96.8085	97.1429	92.2179	93.8016	89.2593	95.4357	87.9004	89.6104	91.2	85.034	86.4286	86.4865	98.1685	83.9216	84.1155	87.3606	86.9565	85.6557	86.4629	89.5753	82.6446	84.2294	83.0189	82.1138	90.099	88.535	89.7059	92.4092	98.7705	90.0344	90.9836	87.8229	90	84.1216	86.3813	94.6502	93.75	89.0152	82.7451	88.755	83.0389	84.5238	84.2342	89.404
5	89.4558	97.166	83.3333	87.1698	92.1811	88.6525	87.5	79.7665	82.6446	84.0741	89.2116	83.274	79.2208	88.8	78.2313	78.9286	83.1081	83.8828	78.4314	76.1733	79.5539	77.8656	81.5574	77.2926	78.7645	74.3802		72.8302	75.2033	85.8086	80.5733	86.3971	85.4785	95.9016	84.1924	82.7869	85.9779	83.5714	80.7432	79.7665	86.0082	80.9028	80.6818	72.549	79.1165		76.5873		84.106
7	88.4354	96.7611	83.6879	82.2642	89.3004	85.461	89.2857	75.4864	80.1653	83.3333	91.7013	82.5623	77.2727	86	75.5102	73.5714	81.0811	72.8938	75.2941	70.3971	73.2342	74.7036	80.7377	70.3057	70.2703	78.9256		67.5472	70.3252	85.1485	75.7962	76.8382	84.4885	98.3607	81.0997	79.5082	85.2399	80.3571	78.0405	80.1556	86.0082	74.6528	79.1667	68.6274	76.3052		78.9682		81.1258
10	83.6735	95.9514	84.7518	79.2453	90.1235	87.5887	90	67.3152	74.7934	81.8518	83.8174	84.3416	74.3507	84.8	66.3265	68.5714	78.0405	80.5861	70.1961	60.2888	66.171	71.9368	81.1475	61.572		83.0579		56.6038		76.8977	67.5159	69.4853	79.868	95.9016	76.2887	74.5902	82.6568	82.8571	75.6757	80.9339	88.8889	65.625	76.5152	60.3922	78.3133		74.6032		86.4238
[truncated: 1 more columns]
