# Supplementary material for: Phenol-soluble modulin α and β display divergent roles in mice with staphylococcal septic arthritis
Source: Commun Biol. 2022 Sep 5;5:910. doi: 10.1038/s42003-022-03839-2 (PMC9445034; doi:10.1038/s42003-022-03839-2)
Supplement: Supplementary file 8 — Supplementary Data 5 [file 42003_2022_3839_MOESM8_ESM.xlsx]

## Sheet: Figure 5a
Δpsmα	Δpsmβ	WT
0	0	0
0	0	0
0	2.5	0
1	2.5	0
0	0	0
0	0	0
0	1.5	0
0	2	0
0	0	0
0	0	0
0	0	0
0	2.5	1
0	0	0
0	0	0
0	1.5	0
0	2.5	0
0	0	0
0	1	0
0	0	0
0	0	0
0	0	0
1.5	2	2.5
0	0	0
2	0	2.5
0	0	0
0	0	0
1	0	2
2	0	2.5
0	0	2
0	0	0
0	0	0
0	0	0
0	0	0
0	0	2.5
0	0	0
2.5	0	0
1	0	0
0	0	0
0	0	0
1.5	2.5	0
0	0	0
0	0	0
0	1.5	0
0	0	0
0	0	0
0	0	1.5
0	0	0
0	0	0
0	0	0
0	0	0
1	0	2
2.5	0	0
0	0	0
0	0	0
0	1.5	0
0	0	0
0	0	0
1	0	0
0	0	0
0	0	0
0	0	0
0	0	0
0	0	1.5
2	0	0
1.5	0	0
2	0	0
0	0	0
0	0	0
0	0	0
0	0	0
0	0	0
0	1.5	0
0	0	0
0	0	0
1	1.5	0
2	2.5	0
1	0	0
0	2	0
0	0	0
0	2	2
0	0	0
0	0	0
0	0	0
1.5	1.5	0
0	0	0
0	0	0
1.5	1	0
2	3	0
1	0	0
0	0	0
0	2.5	0
0	2	2.5
0	0	0
0	0	1
0	0	0
0	0	0
0	0	0
0	0	0
1	3	0
2	1.5	0
0	0	0
0	0	0
0	0	0
0	0	2.5
0	0	0
1	0	0
0	2	0
0	0	0
0	2	0
0	0	0
1	2	0
0	1.5	2
0	0	0
0	0	0
0	0	0
0	0	1.5
0	0	0
0	2.5	1.5
0	0	0
0	3	0
0	0	0
0	0	0
2	3	2
2.5	2.5	0
0	0	2
0	0	0
2	0	0
1	0	0
0	0	0
1	2	0
0	0	0
0	0	0
	0	0
	0	0
	3	2.5
	3	0
	0	0
	1.5	0
	0	0
	0	0
	0	0
	2	0
	0	0
	1	2.5
	0	0
	0	0
	2.5	3
	3	2
	0	0
	0	0
	1	0
	0	0
	0	0
	2.5	0
	0	0
	3	3
	0	0
	1	0
	1.5	3
	0	3
	2	0
	1	0
	2.5	0
	0	0
	0	0
	2	2.5
	0	0
	3	2.5
	1	0
	0	0
	1.5	2
	0	2
	0	0
	0	0
	3	0
	0	0
	0	0
	0	1
	0	0
	2	2
		0
		0
		1.5
		2.5
		0
		0
		0
		2.5
		0
		0
		0
		0
		0
		0
		1
		0
		2.5
		0
		0
		0
		0
		2
		0
		1.5
		0
		1
		3
		1.5
		3
		0
		0
		1.5
		0
		3
		0
		3
		0
		1
		2.5
		0
		0
		0
		0
		0
		0
		0
		0
		0

## Sheet: Figure 5b
Δpsmα	Δpsmβ	WT
22.7	30	21.1
