# Supplementary material for: Phenol-soluble modulin α and β display divergent roles in mice with staphylococcal septic arthritis
Source: Commun Biol. 2022 Sep 5;5:910. doi: 10.1038/s42003-022-03839-2 (PMC9445034; doi:10.1038/s42003-022-03839-2)
Supplement: Supplementary file 9 — Supplementary Data 6 [file 42003_2022_3839_MOESM9_ESM.xlsx]

## Sheet: Figure 6a
Day 3			Day 10
Δpsmα	Δpsmβ	WT	Δpsmα	Δpsmβ	WT
0	0.5	1	2.5	0.5	3
0	0.5	1	3	3	3
0	0.5	0	3	3	3
0	2.5	0	3	3	3
0	1.5	1	2	3	3
0	1	0.5	0.5	3	3
0	0.5	0.5	2.5	1	3
0	0.5	0.5	2.5	3	3
		0.5	1.5	3	3
			1.5	3	3
			2.5	3	3
				3	1
				3	3
				3	3
				3	3
					3
					3
					3
					2.5

## Sheet: Figure 6b
Day 3			Day 10
Δpsmα	Δpsmβ	WT	Δpsmα	Δpsmβ	WT
7000000	5000000	16200000	990000	350000	263000000
1496000	7000000	84200000	1000000	357500000	622000000
4800000	10000000	2000000	6950000	82500000	642000000
2500000	87000000	5000000	131500000	190000000	143000000
2500000	200000000	134400000	975000	480000000	35000000
2000000	14600000	10000000	3200	390000000	376500000
3000000	10000000	10000000	11100000	1170000	625500000
1500000	7000000	7000000	29500000	138000000	141000000
		3000000	6100000	2270000000	424000000
			390000	870000000	455500000
			8400000	3000000000	71500000
				183000000	945000
				590000000	107000000
				454000000	25000000
				578000000	322500000
					125500000
					111000000
					190000000
					143000000

## Sheet: Figure 6c
Δpsmα	Δpsmβ	WT
36.4583	55.2083	56.4815
