# Supplementary material for: Phenol-soluble modulin α and β display divergent roles in mice with staphylococcal septic arthritis
Source: Commun Biol. 2022 Sep 5;5:910. doi: 10.1038/s42003-022-03839-2 (PMC9445034; doi:10.1038/s42003-022-03839-2)
Supplement: Supplementary file 10 — Supplementary Data 7 [file 42003_2022_3839_MOESM10_ESM.xlsx]

## Sheet: Figure 7a
	Day 3			Day 10
Healthy	Δpsmα	Δpsmβ	WT	Δpsmα	Δpsmβ	WT
40.33	201.315	2372.91	270.54	86.978	88.703	79.366
27.11	162.665	258.63	332.02	37.148	105.222	188.143
29.045	525.83	3329.37	269.88	59.613	47.32	168.293
75.535	164.955	786.71	1772.4	99.372	89.346	83.331
	395.655	1970.22	793.425	36.476	219.832	77.684
	180.005	1766.43	1615.01	88.983	147.168	129.377
	293.085	1964.12	1150.38	90.22	257.314	240.176
	358.42	2154.41	437.12	270.133	97.792	399.955
			624.525	325.365	721.204	83.771
				67.008	275.816	168.066
				256.864	186.688	95.349
					247.621	152.025
					114.636	455.376
					406.439	332.136
					95.048	315.491
						349.106
						210.014
						64.879
						126.55

## Sheet: Figure 7b
	Day 3			Day 10
Healthy	Δpsmα	Δpsmβ	WT	Δpsmα	Δpsmβ	WT
118.975	1057.48	3094.54	985.945	254.812	94.867	96.708
73.29	665.395	1575.99	1133.81	231.876	192.634	106.261
109.24	1031.22	3144.39	1763.78	208.622	66.806	504.441
74.815	1073.78	2460.62	2193.32	168.413	101.583	70.292
	1387.7	1745.3	1812.52	191.435	393.257	80.494
	970.695	2798.84	2018.02	292.114	129.567	328.07
	1060.55	1836.76	922.45	369.364	310.68	848.51
	849.02	3278.02	1971.25	374.732	85.086	236.144
				209.147	685.187	51.085
				141.986	477.633	79.455
				369.968	221.408	255.483
					403.999	420.387
					109.299	293.399
					250.041	245.073
					130.643	1107.07
						716.431
						129.299
						145.122
						361.53
