# Supplementary material for: Phenol-soluble modulin α and β display divergent roles in mice with staphylococcal septic arthritis
Source: Commun Biol. 2022 Sep 5;5:910. doi: 10.1038/s42003-022-03839-2 (PMC9445034; doi:10.1038/s42003-022-03839-2)
Supplement: Supplementary file 11 — Supplementary Data 8 [file 42003_2022_3839_MOESM11_ESM.xlsx]

## Sheet: Figure 8b
Healthy	Δpsmα	Δpsmβ	WT
2.52117	23.422	31.7782	22.3328
3.564	26.3214	16.5323	20.273
10.2321	35.1242	34.5897	19.8419
2.44898	35.2149	6.37588	14.1147
	31.3566	19.2317	6.94781
	37.5531	13.7663	7.44566
	26.3483	11.643	24.8057
	24.3012	19.0827	9.02248
			20.9361

## Sheet: Figure 8c
Healthy	Δpsmα	Δpsmβ	WT
7.71	7.91	42	4.69
3.91	5.1	18.1	10.9
1.36	2.54	59.1	6.05
1.88	4.34	7.18	8.33
	6.88	52.8	57.4
	4.04	25.6	76.1
	20.8	59.3	5.26
	2.28	27.6	22.6
			5.89

## Sheet: Figure 8d
Healthy	Δpsmα	Δpsmβ	WT
21.8	48.6	44.1	4.25
12.1	77.9	73.8	9.31
13	91.7	28.4	71.8
2.35	86.2	50.5	80.6
	81.7	30.1	26.2
	85.8	40.3	17
	65	21	76.3
	26.7	50.6	39.9
			42.7

## Sheet: Figure 8e
Healthy	Δpsmα	Δpsmβ	WT
4.96	5.68	1.56	0.73
2.95	5.01	2.63	1.74
7.24	2.99	1.9	12.6
1.13	4.67	10.9	5.11
	4.36	2.91	2.8
	5.01	3.69	0.77
	1.49	3.29	10.1
	6.2	4.94	22.1
			20.8
